# Supplementary material for: Enhancing Consultation Efficiency Through Medical Informatics: A Scalable Field Clinic Model for the Pandemic Response in Taiwan
Source: Healthcare (Basel). 2025 Jun 25;13(13):1514. doi: 10.3390/healthcare13131514 (PMC12250337; doi:10.3390/healthcare13131514)
Supplement: Supplementary file 1 [file healthcare-13-01514-s001.zip]

Archive with 1 entries (1 files):
- healthcare-3624852-supplementary.pdf
